# Supplementary material for: Comparing the performance of functional versus taxonomic metagenomics for detecting ammonia disturbances in the biogas system
Source: FEMS Microbiol Ecol. 2026 Mar 20;102(5):fiag029. doi: 10.1093/femsec/fiag029 (PMC13098368; doi:10.1093/femsec/fiag029)
Supplement: fiag029_Supplemental_Files [file fiag029_supplemental_files.zip]

Archive with 6 entries (6 files):
- supplementary data - file 1 - hypothesis and prediction.pdf
- supplementary data - file 2 - statistical analysis.Rmd.pdf
- supplementary figure 1.png
- supplementary figure 2.png
- supplementary figure 3.png
- Supplementary Tables.docx
